# Supplementary material for: Pupil responses to implied motion in figurative and abstract paintings
Source: PLoS One. 2021 Oct 11;16(10):e0258490. doi: 10.1371/journal.pone.0258490 (PMC8504727; doi:10.1371/journal.pone.0258490)
Supplement: S1 List — Title, artist, year and web source are reported for each painting. Paintings are divided by type of content (abstract, non-human, humans) and motion category (No-IM, IM, Enhanced-IM). Some images have been cut with respect to the originals to better fit with the assigned nominal category. (XLSX) [file pone.0258490.s001.xlsx]

## Sheet: Foglio1
Paintings' category	Title	Author	Year	Link
Abstract No_IM	Composizione con grigio e ocra	Mondrian P.	1918	https://www.analisidellopera.it/wp-content/uploads/2019/01/Mondrian_Composizione_con_grigio_e_ocra.jpg
	Composition C. F. S. A. R.	Radice M.	1937	https://64.media.tumblr.com/183ad68900b62fed090bcb3b986ca994/tumblr_mqiiwzaWrv1rpgpe2o1_1280.jpg
	Violet, black, orange, yellow on white and red	Rotko M.	1949	Untitled-Violet-Black-Orange-Yellow-on-White-and-Red-di-Mark-Rothko.jpg (870×1077) (frammentirivista.it)
	Parco nei pressi di Lu	Klee P.	1938	https://cdn06.artribune.com/wp-content/uploads/2014/01/086rt.jpg
	Composizione in rosso, blu e giallo	Mondrian P.	1930	http://futurismo.altervista.org/wp-content/uploads/2019/07/Mondrian-composizione-rosso-blu-giallo.jpg
	La nascita del mondo	Mirò J.	1925	https://elayl.files.wordpress.com/2010/01/joan-miro-the-birth-of-the-world.jpg
	Senza titolo	Prina C.	1946	https://carlaprina.it/wp-content/uploads/2017/04/1946-240x300.jpg
	Sulla diagonale	Soldati A.	1949	http://i2.res.24o.it/images2010/Migrazione/RecuperoDati/Editrice/ILSOLE24ORE/PLUS24/2016/12/03/Plus24/ImmaginiWeb/Soldati-Sulla-diagonale-1949-835x437.jpg
	Polifonia	Klee P.	1932	https://i.pinimg.com/originals/ab/37/24/ab37244b20fedd7703023800dc140d71.png
	Pink landscape	De Kooning W.	1938	https://artpil.com/wp-content/uploads/Pink-Landscape-c.-1938.jpg
Non-human No_IM	Natura morta con mele	Cézanne P.	1890	https://upload.wikimedia.org/wikipedia/commons/3/37/Paul_C%C3%A9zanne%2C_Still_Life_With_Apples%2C_c._1890.jpg
	Canestra di frutta	Caravaggio	1599	http://parliamone.eldy.org/wp-content/uploads/2013/09/caravaggio-canestra-di-frutta.jpg
	Fiori di lilla bianchi	Manet, E.	1883	https://www.deartibus.it/drupal/sites/default/files/opere/Manet%2C%20Lilla%20bianchi%20in%20un%20vaso%20di%20vetro.jpg
	Dettaglio di Sala dei Cavalli di Palazzo Te	Romano G.	1528	https://www.copia-di-arte.com/kunst/giulio_romano/sala_dei_cavalli_detail_showi__br_hi.jpg
	Cane accucciato sulla neve	Marc F.	1911	https://tomatosouce.files.wordpress.com/2017/06/cane-sdriato-sulla-neve-marc.jpg?w=768&h=453
	Dettaglio di Sala dei Cavalli di Palazzo Te	Romano G.	1528	https://www.civediamoquandotorno.it/wp-content/uploads/2018/12/P1130035-1024x685.jpg
	Dopo il tramonto	Carrà C.	1927	https://allancastria.files.wordpress.com/2013/11/4dpict.jpg
	Albero solitario	Friedrich, C. D.	1922	https://www.meisterdrucke.it/kunstwerke/500px/Caspar_David_Friedrich_-_Der_einsame_Baum_-_%28MeisterDrucke-23589%29.jpg
	Natura morta con un grande vaso	Renoir P. A.	1841	Pierre-Auguste_Renoir_140.jpg (2024×2677) (wikimedia.org)
	Fiori in un vaso di cristallo	Manet E.	1882	https://i.pinimg.com/originals/75/da/f6/75daf6432487a7eb4f7c1b4b19a4d384.jpg
Human No_IM	Grace Eric praying over bread	Enstrom E.	2018	https://fineartamerica.com/featured/grace-man-praying-over-bread-eric-enstrom.html
	Homme endormi	Manne C.	1908	https://medias.expertissim.com/media/cache/media_zoom/uploads/object/2015/03/10/12236241/2953x2953_556851c9d1473.jpg
	Sleeping boy in the hay	Anker A.	1891	https://www.art-prints-on-demand.com/kunst/albert_anker/schlafender_knabe.jpg
	Sunbather	Popkess J.	2011	https://www.saatchiart.com/art/Painting-Sunbather/638387/3733828/view
	Il figlio dell’uomo	Magritte R.	1964	http://it.most-famous-paintings.com/Art.nsf/O/8XYU67/$File/Rene-Magritte-The-Son-of-Man.jpg
	Buddha in meditation	Art Dior	2007	https://c4.wallpaperflare.com/wallpaper/423/277/173/artistic-artwork-bird-digital-art-wallpaper-preview.jpg
	Monk in meditation	Yokami Arts	2020	https://render.fineartamerica.com/images/rendered/default/metal-print/8/6/break/images-medium-5/monk-in-meditation-yokami-arts.jpg
	La morte di Chatterton	Wallis H.	1856	https://upload.wikimedia.org/wikipedia/commons/thumb/d/d0/Henry_Wallis_-_Chatterton_-_Google_Art_Project.jpg/1280px-Henry_Wallis_-_Chatterton_-_Google_Art_Project.jpg
	Sleeping boy	Catel F. L.	1830	https://render.fineartamerica.com/images/rendered/square-product/small/images/artworkimages/mediumlarge/1/sleeping-boy-franz-ludwig-catel.jpg
	Soldato morto	Velasquez D.	1645	http://img.over-blog-kiwi.com/0/95/72/11/20140510/ob_1eec72_soldat-mort-die-go-ve-lasquez.jpg
Abstract IM	Espansione x velocità (Velocità d’automobile)	Balla G.	1913	https://www.researchgate.net/publication/322015956/figure/fig2/AS:754621328916481@1556927153585/Figura-5-Giacomo-Balla-Espansione-x-velocita-Velocita-dautomobile-1913-1914.png
	Velocità di motoscafo	Cappa Marinetti B.	1922	https://artslife.com/wp-content/uploads/2009/02/Cappa_Marinetti_motoscafo_feb_09_PG.jpg
	Cosmos	Matos H.	2002	https://upload.wikimedia.org/wikipedia/commons/a/a7/Cosmos_1.jpg
	Fuga	Kandinskij V.	1914	https://upload.wikimedia.org/wikipedia/commons/thumb/a/ac/Fugue.JPG/465px-Fugue.JPG
	Velocità d’automobile	Balla G.	1913	https://blog.ilgiornale.it/franza/files/2019/10/futurismo-pisa-01-e1571263091936.jpg
	La caduta delle stelle	Corona V.	1950	http://www.futur-ism.it/images/1738M.JPG
	La nascita del mondo	Mirò J.	1925	https://elayl.files.wordpress.com/2010/01/joan-miro-the-birth-of-the-world.jpg
	Composizione VII	Kandinsky W.	1913	https://artsandculture.google.com/asset/composition-vii/CQHOKgpWcL_UPA?hl=it&ms=%7B%22x%22%3A0.5%2C%22y%22%3A0.5%2C%22z%22%3A8.722015252700235%2C%22size%22%3A%7B%22width%22%3A1.6927939497716893%2C%22height%22%3A1.2374999999999998%7D%7D
	Optical motion I	Matos H.	2012	http://the-artists.org/pictures/378/Thumb_87fb334703b7289ecc276194355c0581.jpeg
	Dinamismo di un’automobile	Russolo L.	1913	https://upload.wikimedia.org/wikipedia/commons/5/55/Luigi_Russolo_dynamism-of-a-car-1913.jpg
Non-human IM	La nona onda	Ajvazovskij I. K.	1850	https://onlyart.org.ua/wp-content/uploads/2012/05/%D0%94%D0%B5%D0%B2%D1%8F%D1%82%D1%8B%D0%B9-%D0%B2%D0%B0%D0%BB.jpg?x45356
	Two white horses	Pastelizator	2012	https://images-wixmp-ed30a86b8c4ca887773594c2.wixmp.com/f/f43b223a-2ff3-4ef9-bb5a-16aa1f4231f1/d586yz7-28d7071b-a2c4-4e74-a138-7138b06bf27f.jpg/v1/fill/w_1060,h_754,q_70,strp/2_white_horses_by_pastelizator_d586yz7-pre.jpg?token=eyJ0eXAiOiJKV1QiLCJhbGciOiJIUzI1NiJ9.eyJzdWIiOiJ1cm46YXBwOiIsImlzcyI6InVybjphcHA6Iiwib2JqIjpbW3siaGVpZ2h0IjoiPD04MTQiLCJwYXRoIjoiXC9mXC9mNDNiMjIzYS0yZmYzLTRlZjktYmI1YS0xNm…
	Il naufragio del minotauro	Turner W.	1805	The Shipwreck - Joseph Mallord William Turner — Google Arts & Culture
	Cavalli in corsa	Benedetti	1989	http://files.spazioweb.it/7a/24/7a24b5b1-69f1-4d41-8353-445d9a1eec25.jpg
	Il vento	Vallotton F.	1910	http://www.grazianospinosi.bio/wp-content/uploads/2018/06/FELIX-VALLOTTON-IL-VENTO-1910-e1529763533778.jpg
	Mare mosso a Etretat	Monet C.	1883	https://www.artgeist.it/mediacache/catalog/product/cache/1/5/38651/image/653x486/37dcce3913b8546dd690e84e61ce87ac/38651_1.jpg
	Cavallo al galoppo	Segantini G.	1858	https://www.frammentiarte.it/wp-11-15/wp-content/uploads/2016/02/dallImpressionismo/Segantini%20opere/22-segantini-cavallo-al-galoppo.jpg
	Il molo di Calais	Turner W.	1803	https://upload.wikimedia.org/wikipedia/commons/thumb/e/e2/Joseph_Mallord_William_Turner_024.jpg/450px-Joseph_Mallord_William_Turner_024.jpg
	Cavallo pezzato grigio	Géricault J. P. T.,	1821	https://www.oel-bild.de/Bilder/Dappled-Grey-Horse.jpg
	Raffica di vento dopo il tramonto	Millet J.	1871	https://www.deartibus.it/drupal/sites/default/files/styles/medium/public/opere/Millet%2C%20La%20raffica%20di%20vento.jpg?itok=KtRQtO18
Human IM	Ballo a Bougival	Renoir R.	1883	https://upload.wikimedia.org/wikipedia/commons/thumb/f/f9/Pierre-Auguste_Renoir_-_Suzanne_Valadon_-_Dance_at_Bougival.jpg/800px-Pierre-Auguste_Renoir_-_Suzanne_Valadon_-_Dance_at_Bougival.jpg
	Monelli di strada	Palizzi F.	1872	https://www.analisidellopera.it/wp-content/uploads/2017/11/Filippo_palizzi_monelli_strada.jpg
	Bambina che corre sul balcone	Balla G.	1912	http://futurismo.altervista.org/wp-content/uploads/2019/03/Balla-bambina.jpg
	Ballo al palazzo imperiale di Vienna	Gause W.	1900	https://pbs.twimg.com/media/B6RVcOkCIAE6Zx1?format=jpg&name=900x900
	Derby di Epsom	Géricault T.	1821	https://upload.wikimedia.org/wikipedia/commons/thumb/f/f3/Jean_Louis_Th%C3%A9odore_G%C3%A9ricault_001.jpg/450px-Jean_Louis_Th%C3%A9odore_G%C3%A9ricault_001.jpg
	Lavandaia carica	Daumier H.	1863	https://www.settemuse.it/pittori_opere_D/daumier_honore/daumier_honore_507_load_washerwoman.jpg
	Scotland forever!	Thompson E.	1881	https://it.wikipedia.org/wiki/Battaglia_di_Waterloo#/media/File:Charge_of_the_French_Cuirassiers_at_Waterloo.jpg
	The star	Degas E.	1878	https://upload.wikimedia.org/wikipedia/commons/thumb/f/fb/Edgar_Degas_-_The_Star_-_Google_Art_Project.jpg/672px-Edgar_Degas_-_The_Star_-_Google_Art_Project.jpg
	Due donne che corrono sulla spiaggia	Picasso P.	1922	ttps://i.pinimg.com/originals/d4/fe/20/d4fe2067f33d1b8b3dbeb332e9a2e326.jpg
	Il mondo di Mary Antony	Averin A.	1976	https://4.bp.blogspot.com/-kVz2E4ITCd8/UiNgXiVP0SI/AAAAAAAAGBo/ZsxuRKAoDSo/s1600/24.jpg
Non-human E_IM	Folgore alata	Sansoni G.	1930	https://www.italianways.com/wp-content/uploads/2014/10/Guglielmo-Sansoni-Tato-Aeropittura-03.jpg
	Idrovelocità: folgore rossa	Sansoni G.	1935	https://www.galleriarusso.it/immagini/img_rappr_opera/tato--idrovelocita-folgore-rossa--1935--olio-su-tela--cm-35x52-692081917.jpg
	Le mani del violinista	Balla G.	1912	https://www.analisidellopera.it/wp-content/uploads/2018/06/Balla_Le_mani_del_violinista.jpg
	In the pines	Ostapenko T.	2016	https://www.saatchiart.com/print/Painting-In-the-Pines/584282/2959939/view
	Wind in the Fur	Rieke B.	2014	https://www.deviantart.com/rieke-b/art/Wind-in-the-Fur-390450442
	Cheetah run 2	Gustafson D.	2013	https://render.fineartamerica.com/images/rendered/square-dynamic/small/images-medium-large-5/cheetah-run-nick-gustafson.jpg
	Alfa Romeo 1750	Agnoletto F.	1981	https://mattinopadova.gelocal.it/image/contentid/policy:1.7977668:1548160950/image/image.jpg?f=gallery_1280&h=702&w=1280&$p$f$h$w=25272bc
	Dinamismo di un treno	Russolo L.	1912	https://1.bp.blogspot.com/-c7yA5CeqeLI/VsjQLUzdpRI/AAAAAAAAHKo/9FDabORk4LY/s320/RUSSOL3.jpg
	Horses On The Run	Werner B.	2019	https://bridgelakephotogroup.files.wordpress.com/2019/07/horses_cubs_run_513592__painting-ps-1.jpg
	Dinamismo di un cane al guinzaglio	Balla G.	1912	https://it.wikipedia.org/wiki/Dinamismo_di_un_cane_al_guinzaglio#/media/File:Giacomo_balla.jpg
Human E_IM	Ciclista	Benedetto E.	1926	https://images-na.ssl-images-amazon.com/images/I/61BM02u1GHL._AC_SX569_.jpg
	Landscape in motion - bicycling	Markovic A.	2018	https://images.saatchiart.com/saatchi/293888/art/4744297/3814129-GJHZAHLF-7.jpg
	Swing – Pastel	Grady J.	2014	http://www.jimgradyart.com/wp-content/uploads/2011/12/Golfer-Red.jpg
	Biker - Pastel	Grady J.	2014	http://www.jimgradyart.com/wp-content/uploads/2011/12/Biker1.jpg
	Velodrome – Pastel	Grady J.	2014	http://www.jimgradyart.com/wp-content/uploads/2011/12/Velodrome.jpg
	Ballroom dancing red	Bentley A.	2018	https://2.bp.blogspot.com/-8v2yUKKLvWw/UhywYpEQ1FI/AAAAAAAC1Po/TQjAs3lL3HI/s1600/Allen+Bentley+-+Tutt'Art@+-++(46).jpg
	Into the blur	Markovic A.	2018	https://images.saatchiart.com/saatchi/293888/art/5676343/4746149-NZIFYFMX-7.jpg
	Ciclista	Depero F.	1922	https://www.italianways.com/wp-content/uploads/2016/01/fortunato-depero-02.jpg
	Andy 3	Bonnici J.	2012	https://1.bp.blogspot.com/-UEPun-1WBjc/WUq7tcVmdRI/AAAAAAAAHQQ/eMTIaDttRp8emSzgIGwblZB-QV7cTsb1wCKgBGAs/s1600/%2527Andy%2B3%2527%252C%2Boil%2Bon%2Blinen%252C%2B20cm%2Bx%2B20cm%252C%2B2012.JPG
	In motion	Aldawood S.	2015	https://www.ugallery.com/webdata/Product/39587/Images/Large_In_Motion.jpg
